# Supplementary material for: Analysis of Dietary Patterns Associated with Kidney Stone Disease Based on Data-Driven Approaches: A Case-Control Study in Shanghai
Source: Nutrients. 2024 Jan 9;16(2):214. doi: 10.3390/nu16020214 (PMC10818537; doi:10.3390/nu16020214)
Supplement: Supplementary file 1 [file nutrients-16-00214-s001.zip]

Archive with 1 entries (1 files):
- nutrients-2793119-supplementary.pdf
